# Supplementary material for: Development and Validation of a Quantitative Score for the Criteria Clinical Control in Stable COPD Proposed in the Spanish COPD Guidelines (GesEPOC): Results of the EPOCONSUL Audit
Source: J Clin Med. 2025 Jan 22;14(3):707. doi: 10.3390/jcm14030707 (PMC11818294; doi:10.3390/jcm14030707)
Supplement: Supplementary file 1 [file jcm-14-00707-s001.zip]

Archive with 1 entries (1 files):
- jcm-3417556-supplementary.pdf
